# Supplementary material for: Fetal alcohol spectrum disorder resources for health professionals: a scoping review
Source: BMJ Open. 2024 Jul 12;14(7):e086999. doi: 10.1136/bmjopen-2024-086999 (PMC11253770; doi:10.1136/bmjopen-2024-086999)
Supplement: online supplemental file 1 [file bmjopen-14-7-s001.xlsx]

## Sheet: Supplementary material content
	Supplementary material content
	Worksheet and link	Description
	Supplementary table S1. Information sources for search and consultation	Information sources used in the literature search and consultation processes of this review
	Supplementary table S2. Complete electronic search strategy for Medline	The electronic search strategy for Medline used in this review
	Supplementary table S3. Appraisal of Guidelines for REsearch and Evaluation II (AGREE II) instrument	An overview of the Appraisal of Guidelines for REsearch & Evaluation (AGREE) II Instrument, which was utilised to appraise Guidelines. This worksheet includes a description of the items, the domains, rating scale, and reference to the AGREE II instrument manual
	Supplemenatary table S4. Modified NHMRC & iCAHE appraisal tool	An overview of the tool used to appraise the guides and factsheets, which is based off the NHMRC levels of evidence and grades for recommendations and the iCAHE Guideline Quality Checklist
	Supplementary table S5. Excluded Other resources	A list of the 36 guidelines, guides, fact sheets, screening tools, and diagnosis tools excluded from the review
	Supplementary table S6. Excluded videos	A list of the 24 videos that were excluded from the review
	Supplementary table S7. Included resources	Data extraction conducted for the 41 resources that were included in the review, including the following information: reference, type, format, purpose/aim, country of origin, health service level, health professional, focus, resource outcome measure(s) and/or recommendations, evidence base of the resource, applicability to Indigenous Australians
	Supplementary table S8. Guideline appraisal	AGREE II instrument item, domain, and overall quality scores for the nine guidelines included in the revivew
	Supplementary table S9. Guide & Factsheet appraisal	Modified NHMRC and iCAHE appraisal tool item scores for the 22 guides and 10 factsheets included in the review

## Sheet: S1. Sources for search
	Supplementary table S1. Information sources for search and consultation
	Source	Date of engagement
	Search engines: PubMed and OVID Databases: MEDLINE, Scopus, PsycINFO, CINAHL, PubMed, EMBASE, and Web of Science	Initial search: October to November 2021 Updated search: March to April 2022
	Grey literature websites: FASD Hub, NOFASD Australia, National Organisation for FASD (UK), FASD United (previously known as The National Organisation for Fetal Alcohol Syndrome (USA), FASD Network (Canada), Australian Department of Health websites (National, ACT, NSW, NT, QLD, SA, TAS, VIC, WA)	November 2021 to August 2022
	Consultation: Experts in the diagnosis/management of FASD, including paediatricians and allied health professionals working in FASD assessment clinics and child development units	2023
	*Unlike that presented in the published protocol, the following sources were not included in the search: Tropical Medical Database, HealthInfoNet, Proof Alliance, Child Family Community Australia (CFCA), Foundation for Alcohol Research and Education (FARE), and Google advanced search. This is because the peer-reviewed and grey literature searches that were conducted, resulted in a higher than ant…

## Sheet: S2. Search strategy Medline
	Supplementary table S2. Complete electronic search strategy for Medline
	Search Strategy	Details
	Name of the database	Medline
	Platform/Search Engine	OvidSP
	Database Coverage	No limit (checked for terminology consistency)
	Date exported to (EndNote)	2022-02-10
	Total Number of Results	16
	Search Strategy	Ovid MEDLINE(R) ALL <1946 to March 08, 2022>
		#	Search Statement	Results
		1	fasd.mp. or Fetal Alcohol Spectrum Disorders/	4960
		2	(fetal alcohol adj3 disorder*).mp.	5236
		3	1 or 2	5346
		4	(complex adj2 trauma*).mp.	1390
		5	early life trauma.mp.	241
		6	childhood trauma.mp.	4538
		7	4 or 5 or 6	6062
		8	3 or 7	11406
		9	Patient Education as Topic/ or education* resource*.mp.	91377
		10	website*.mp.	33526
		11	factsheet*.mp.	171
		12	podcast.mp. or Webcast/	1757
		13	video*.mp. or Video-Audio Media/	200000
		14	9 or 10 or 11 or 12 or 13	321274
		15	8 and 14	167
		16	health* professional*.mp. or exp Health Personnel/	645449
		17	15 and 16	16

## Sheet: S3. AGREE II instrument
	Supplementary table S3. Appraisal of Guidelines for REsearch and Evaluation II (AGREE II) instrument
	Domain	Domain Title	Item Description (Total 23)
	Domain 1	Scope and purpose	3 Items
		Covers the overall aims of the resource, specific heath questions and target populations	1. Overall objective(s) of the resource is (are) specifically described
			2. Health question(s) covered by the resource is (are) specifically described
			3. The population (patients, public, etc.) to whom the resource is meant to apply is specifically described
	Domain 2	Stakeholder involvement	3 Items
		Focuses on the extent to which the resource was developed by the appropriate stakeholders and represents the views of its intended users	4. The resource development group includes individuals from all relevant professional groups
			5. The views and preferences of the target population (patients, public, etc.) have been sought
			6. The target users of the resource are clearly defined
	Domain 3	Rigour of development	8 Items
		Relates to the process used to gather and synthesize the evidence, the methods to formulate the recommendations, and to update them	7. Systematic methods were used to search for evidence
			8. Criteria for selecting the evidence are clearly described
			9. Strengths and limitations of the body of evidence are clearly described
			10. Methods for formulating recommendations are clearly described
			11. Health benefits, side effects, and risks have been considered in formulating the recommendations
			12. There is an explicit link between the recommendations and the supporting evidence
			13. The resource has been externally reviewed by experts prior to its publication
			14. A procedure for updating the resource is provided
	Domain 4	Clarity of presentation	3 Items
		Deals with the language, structure, and format of the resource	15. Recommendations are specific and unambiguous
			16. Different options for management of the condition or health issue are clearly presented
			17. Key recommendations are easily identifiable
	Domain 5a	Applicability—Australian context	4 Items
		Pertains to the likely barriers and facilitators to implementation, strategies to improve uptake, and resource implications of applying the resource	18. Describes facilitators and barriers to its application
			19. Provides advice and/or tools on how the recommendations can be put into practice
			20. Potential resource implications of applying the recommendations have been considered
			21. Presents monitoring and/or auditing criteria
	Domain 5b*	Applicability—First Nations Australians	4 Items
		Pertains to the likely barriers and facilitators to implementation, strategies to improve uptake, and resource implications of applying the resource for First Nations Australians	18. Describes facilitators and barriers to its application
			19. Provides advice and/or tools on how the recommendations can be put into practice
			20. Potential resource implications of applying the recommendations have been considered
			21. Presents monitoring and/or auditing criteria
	Domain 6	Editorial independence	2 Items
		Formulation of recommendations not being unduly biased with competing interests	22. Views of the funding body have not influenced the content of the resource
			23. Competing interests of resource development group members have been recorded and addressed
	Overall resource assessment questions: Rate the overall quality of this resource - Likert Scale 1-7: Lowest possible quality (1) - Highest possible quality (7); I would recommend this resource for use – Yes, Yes with modifications, No *The term guideline has been changed to resource to encompass all the output from the data search *Domain 5b was added as part of our review. This domain is not inc…

## Sheet: S4. Modified NHMRC & iCAHE
	Supplemenatary table S4. Modified NHMRC & iCAHE appraisal tool
	Component origin	Component	A - Excellent	B - Good	C - Satisfactory	D - Poor
	NHMRC levels of evidence and grades for recommendations (2009)	Evidence Base	Formally evaluated and findings published	No formal evaluation; Developed on the basis of published findings OR some testing among end-users has been conducted	No reference to formal evidence or testing; developed by expert consensus	Developed on the basis of personal opinion only OR no evidence base has been provided
		Clinical Impact (ie Impact to the Health Professionals working in FASD) - Clinical impact is a measure of the likely benefit that application of the guideline would have across the target population, and involves a clinical judgement. - A measure of the likely benefit of the health professionals working in that group with children with FASD (widely used National guidelines would be classified as …	very large	substantial	moderate	slight/restricted
		Generalisability to health professionals working with FASD - How well does the body of evidence match the population and clinical settings being targeted by the guideline? - Anything that requires the Health Professional to adopt a resource and not directly utilise the resource?	Evidence directly generalizable to the target group only (Health Professionals supporting people with FASD)		Evidence not directly generalizable to the target
		Applicability to patient populations—Australian context	Directly applicable to the Australian context	Applicable to the Australian context with some caveats		Not applicable to an Australian context/unsure
		Applicability to patient populations—First Nations Australians	Directly applicable to First Nations Australians	Applicable to First Nations Australians with some caveats		Not applicable to First Nations Australians
	iCAHE Guideline Quality Checklist (2014)	Availability	Readily available at no cost	Available at low cost (accessible via the library but not outside of library access)	Available at significant cost ($100+)	Not readily available
		Timing and updates / review (currency)	Resource is current (within 10 years/ regularly updated (updated within 5 years)	Resource is current but not updated regularly	Resource is not current but contains up-to-date information and terminology (≥10 years)	Resources contains out of date information and terminology
		Ease of Use (readability)	Easy to use or navigate			Difficult to use or overly complex
		Credibility	University-based or Government funded, reputable developers	Smaller Independent organisations		Developers or organisation not reputable
	For more information regarding the NHMRC levels of evidence and grades for recommendations: Hillier S, Grimmer-Somers K, Merlin T, et al. FORM: An Australian method for formulating and grading recommendations in evidence-based clinical guidelines. BMC Medical Research Methodology 2011;11:23. doi:10.1186/1471-2288-11-23 For more information regarding the iCAHE Guideline Quality Checklist: Grimmer …

## Sheet: S5. Excluded other resources
Resource reference	Type of resource	Resource country of origin	Resource focused on: identification / screening	Resource focused on: diagnosis	Resource focused on: referral / management	Resource also includes prevention information	Reason data extraction and critical appraisal was not conducted
Alberta Partnership on Fetal Alcohol Syndrome. Guideline for the Diagnosis of Fetal Alcohol Syndrome (FAS). [Internet]. Alberta Clinical Practice Guidelines Program: Edmonton, Canada, 1999 [cited 2023]. Available from: http://www.dronet.org/lineeguida/ligu_pdf/feto_al1.pdf	Guideline	Canada		X			Resource focused on diagnosis
Bower C, Elliott EJ, on behlaf of the Steering Group. Australian Guide to the diagnosis of Fetal Alcohol Spectrum Disorder (FASD). Australian Government Department of Health; 2016. www.fasdhub.org.au/siteassets/pdfs/australian-guide-to-diagnosis-of-fasd_all-appendices.pdf	Guideline	Australia		X			Resource focused on diagnosis
Cook JL, Green CR, Lilley CM, et al. Fetal alcohol spectrum disorder: a guideline for diagnosis across the lifespan. CMAJ 2016;188(3):191-7. doi: 10.1503/cmaj.141593	Guideline	Canada		X			Resource focused on diagnosis
Astley SJ. Diagnostic Guide for Fetal Alcohol Spectrum Disorders: The 4-Digit Diagnostic Code. 3rd edition. [Internet]. Seattle, United States of American: Center on Human Development and Disability School of Public Health and Community Medicine University of Washington, 2004 [cited 2023]. Available from: https://depts.washington.edu/fasdpn/pdfs/guide2004.pdf	Guideline	United States		X			Resource focused on diagnosis
Hoyme HE, Kalberg WO, Elliott AJ, et al. Updated Clinical Guidelines for Diagnosing Fetal Alcohol Spectrum Disorders. Pediatrics. 2016;138(2):e20154256. doi: 10.1542/peds.2015-4256	Guideline	United States		X			Resource focused on diagnosis
Koren G, Nulman I. The Motherisk guide to diagnosing fetal alcohol spectrum disorder. [Internet]. Toronto, Canda: The Hospital for Sick Children, 2002 [cited 2023].	Guideline	Canada	X	X			Resource focused on identification/screening and diagnosis
Landgraf MN, Nothacker M, Heinen F. Diagnosis of fetal alcohol syndrome (FAS): German guideline version 2013. Eur J Paediatr Neurol 2013;17(5):437-46. doi: 10.1016/j.ejpn.2013.03.008	Guideline	Germany		X			Resource focused on diagnosis
NSW Ministry of Health. Clinical Guidelines for the Management of Substance Use During Pregnancy, Birth and the Postnatal Period. Sydney, Australia: NSW Ministry of Health, 2014 [cited 2023]. Available from: https://www.health.nsw.gov.au/aod/professionals/Publications/substance-use-during-pregnancy-guidelines.pdf	Guideline	Australia	X				Resource focused on identification/screening
Okulicz-Kozaryn K, Maryniak A, Borkowska M, et al. Diagnosis of Fetal Alcohol Spectrum Disorders (FASDs): Guidelines of Interdisciplinary Group of Polish Professionals. Int J Environ Res Public Health 2021;18(14):7526. doi: 10.3390/ijerph18147526	Guideline	Poland		X			Resource focused on diagnosis
Bower C, Elliott EJ, Zimmet M, et al. Australian guide to the diagnosis of foetal alcohol spectrum disorder: A summary. J Paediatr Child Health. 2017;53(10):1021-3. doi: 10.1111/jpc.13625	Guide	Australia		X			Resource focused on diagnosis
Burd L, Martsolf JT. Fetal alcohol syndrome: diagnosis and syndromal variability. Physiol Behav 1989;46(1):39-43. doi: 10.1016/0031-9384(89)90318-1	Guide	United States		X			Resource focuses on diagnosis
Doyle LR, Mattson SN. Neurobehavioral Disorder Associated with Prenatal Alcohol Exposure (ND-PAE): Review of Evidence and Guidelines for Assessment. Curr Dev Disord Rep. 2015;2(3):175-86. doi: 10.1007/s40474-015-0054-6	Guide	United States		X			Resource focused on diagnosis
Hoyme HE, Hoyme DB, Elliott AJ, et al. A South African mixed race lip/philtrum guide for diagnosis of fetal alcohol spectrum disorders. Am J Med Genet A. 2015;167A(4):752-5. doi: 10.1002/ajmg.a.37023	Guide	United States; South Africa		X			Resource focused on diagnosis
Landgraf MN, Nothacker M, Kopp IB, et al. The diagnosis of fetal alcohol syndrome. Dtsch Arztebl Int. 2013;110(42):703-10. doi: 10.3238/arztebl.2013.0703	Guide	Germany		X			Resource focused on diagnosis
Loock C, Conry J, Cook JL, et al. Identifying fetal alcohol spectrum disorder in primary care. CMAJ 2005;172(5):628-30. doi: 10.1503/cmaj.050135	Guide	Canada	X	X			Resource focused on identification/screening and diagnosis
Landgraf MN, Heinen F. Pocket Guide FAS. [Internet]. Society for Neuropediatrics, 2013 [cited 2023]. Available from: https://www.ejpn-journal.com/cms/10.1016/j.ejpn.2013.03.008/attachment/b81513a4-0cc2-451f-bab7-19d8db8e3540/mmc2.pdf	Guide	Germany		X			Resource focused on diagnosis
Olson HC. Advancing Recognition of Fetal Alcohol Spectrum Disorders: the Proposed DSM-5 Diagnosis of “Neurobehavioral Disorder Associated with Prenatal Alcohol Exposure (ND-PAE)”. Curr Dev Disord Rep 2015;2(3):187–98. doi:10.1007/s40474-015-0056-4	Guide	United States		X			Resource focused on diagnosis
Carpenter B, Blackburn C, Egerton J. Fetal Alcohol Spectrum Disorders: Interdisciplinary Perspectives. [Internet]. Milton, England: Routledge, 2014 [cited 2023]. Available from: https://www.routledge.com/Fetal-Alcohol-Spectrum-Disorders-Interdisciplinary-perspectives/OBE-Blackburn-Egerton/p/book/9780415670166	Guide	England, United States, and Canada	X	X	X	X	resource focused on identification/screening and diagnosis
American Academy of Pediatrics. Dysmorphic Facial Features of Fetal Alcohol Spectrum Disorders (FASDs). [Internet]. American Academy of Pediatrics, n.d. [cited 2023]. Available from: https://downloads.aap.org/AAP/PDF/FASD/Dysmorphology_FASDs_FASD_1-Page_Resource_FINAL_no_bleed.pdf	Fact sheet	United States		X			Resource focused on diagnosis
NOFASD UK. Recognising FASD. NOFASD UK, 2020 [cited 2023]. Available from: https://nationalfasd.org.uk/documents/RecognisingFASDPamphlet.pdf	Fact sheet	United Kingdom		X			Resource focused on diagnosis
Streissguth AP, Barr H. PBCL – 36 Personal Behaviors Checklist. [Internet]. Seattle, United States of America: University Of Washington, 1998 [cited 2023]. Availabe from: https://www.slu.edu/medicine/family-medicine/pdfs/personal-behavior-checklist.pdf	Screening tool	United States	X				Resource focused on identification/screening
Astley SJ, Clarren SK. A Fetal Alcohol Syndrome Screening Tool. Alcohol Clin Exp Res 1995;19(6):1565-71. doi: 10.1111/j.1530-0277.1995.tb01025.x	Screening tool	United States	X				Resource focused on identification/screening
Burd L, Cox C, Poitra B, et al. The FAS Screen: a rapid screening tool for fetal alcohol syndrome. Addict Biol 1999 Jul;4(3):329-36. doi: 10.1080/13556219971542	Screening tool	United States	X				Resource focused on identification/screening
Nash K, Koren G, Rovet J. Neurobehavioural Screening Tool (NST): Guidelines and Scoring. [Internet]. Toronto, Canada: The Hospital for Sick Children, 2009 [cited 2023]. Available from: https://regroup-production.s3.amazonaws.com/documents/ReviewReference/611119301/Neurobehavioural%20Screening%20Tool%20%28NST%29.pdf?X-Amz-Algorithm=AWS4-HMAC-SHA256&X-Amz-Credential=AKIAYSFKCAWYQ4D5IUHG%2F20231120%…	Screening tool	Canada	X				Resource focused on identification/screening
Mushlitz A. Defining an Adult Screener for Fetal Alcohol Spectrum Disorder: A Study of Court Populations [dissertation on the Internet]. Oregon, United States of American: George Fox University; 2020 [cited 2023]. Available from: https://digitalcommons.georgefox.edu/cgi/viewcontent.cgi?article=1304&context=psyd	Screening tool	United States	X				Resource focused on identification/screening
NOFASD Australia. FASD: A checklist. [Internet]. NOFASD Australia, n.d. [cited 2023]. Available from: https://www.nofasd.org.au/wp-content/uploads/2018/05/FASD-checklist.pdf	Screening tool	Australia	X				Resource focused on identification/screening
NOFASD Australia. FASD: A Lifetime Story. [Internet]. NOFASD Australia, n.d. [cited 2023]. Available from: https://www.nofasd.org.au/wp-content/uploads/2018/05/FASD-Lifetime-Story.pdf	Screening tool	Australia	X				Resource focused on identification/screening
Fetal Alcohol Spectrum Disorders Program. Flow Diagram for Medical Home Evaluation of Fetal Alcohol Spectrum Disorders (FASD). [Internet]. Fetal Alcohol Spectrum Disorders Program, n.d. [cited 2023]. Available from: https://downloads.aap.org/AAP/PDF/FASD/fasdtoolkit_flow_diagram.pdf	Screening tool	United States	X				Resource focused on identification/screening
Grant T, Novick Brown N, Graham J, et al. Screening in treatment programs for Fetal Alcohol Spectrum Disorders that could affect therapeutic progress (Life History Screen). Int J Alcohol Drug Res 2013;2(3):37-49. doi: 10.7895/ijadr.v2i3.116	Screening tool	United States	X				Resource focused on identification/screening
Badry D, Bradshaw C. Assessment and Diagnosis of FASD Among Adults: A National and International Systematic Review. [Internet]. Canada: Public Health Agency of Canada, 2011 [cited 2023]. Available from: https://publications.gc.ca/collections/collection_2011/aspc-phac/HP10-14-2010-eng.pdf	Diagnosis	Canada	X	X			Resource focused on identification/screening
Fitzpatrick JP, Latimer J, Ferreira M, et al. Development of a reliable questionnaire to assist in the diagnosis of Fetal Alcohol Spectrum Disorders (FASD) (The Lililwan Project – Interview Form). BMC Pediatr 2013;13:33. doi: 10.1186/1471-2431-13-33	Diagnosis	Australia		X			resource focused on identification/screening and diagnosis
Manning MA, Eugene Hoyme H. Fetal alcohol spectrum disorders: a practical clinical approach to diagnosis. Neurosci Biobehav Rev 2007;31(2):230-8. doi: 10.1016/j.neubiorev.2006.06.016	Diagnosis	United States		X			Resource focused on diagnosis
Petryk S, Siddiqui MA, Ekeh J, et al. Prenatal alcohol history - setting a threshold for diagnosis requires a level of detail and accuracy that does not exist. BMC Pediatr 2019;19(1):372. doi: 10.1186/s12887-019-1759-1	Diagnosis	Canada		X			Resource focused on diagnosis
Stoler JM, Holmes LB. Recognition of facial features of fetal alcohol syndrome in the newborn. Am J Med Genet C Semin Med Genet 2004;127C(1):21-7. doi: 10.1002/ajmg.c.30012	Diagnosis	United States		X			Resource focused on diagnosis
Astley S. FAS Facial Photographic Analysis Software. [Internet]. Seattle, United States of America: Fetal Alcohol Syndrome Diagnotic & Prevention Network, University of Washington, 2016 [cited 2023]. Available from: https://depts.washington.edu/fasdpn/pdfs/FAS_Instruction_Manual_v2.1.0-050616.pdf	Diagnosis	United States		X			Resource focused on diagnosis
Watkins RE, Elliott EJ, Wilkins A, et al. Fetal alcohol spectrum disorder: development of consensus referral criteria for specialist diagnostic assessment in Australia. BMC Pediatr 2014;14:178. doi: 10.1186/1471-2431-14-178	Diagnosis	Australia		X			Resource focused on diagnosis

## Sheet: S6. Excluded videos
Resource reference	Link
Bridging the sector-based knowledge divide: Towards an integrated approach to FASD. [Internet]. Perth, Australia: FASD Hub Australia; 2019 January 16 [cited 2023]. Video: 30.25 mins. Available from: https://www.youtube.com/watch?v=-_NTCpSrfxA&list=PLT1LI9ICvisBp5ORehxUt65MJnwS_soMo&index=10	https://www.youtube.com/watch?v=-_NTCpSrfxA&list=PLT1LI9ICvisBp5ORehxUt65MJnwS_soMo&index=9
FASD - The State of Play in Australia: Professor Elizabeth Elliott. [Internet]. Perth, Australia: FASD Hub Australia; 2019 January 2017 [cited 2023]. Video: 34.16 mins. Available from: https://www.youtube.com/watch?v=2VD-UAn70Ik&list=PLT1LI9ICvisBp5ORehxUt65MJnwS_soMo&index=8	https://www.youtube.com/watch?v=2VD-UAn70Ik&list=PLT1LI9ICvisBp5ORehxUt65MJnwS_soMo&index=6
Introduction to the assessment and diagnosis of FASD. [Internet]. Perth, Australia: FASD Hub Australia; 2019 August 12 [cited 2023]. Video: 19.08 mins. Available from: https://www.youtube.com/watch?v=cSf-E6Hny7o	https://www.youtube.com/watch?v=cSf-E6Hny7o
Assessment & Diagnosis: there's more than the test results. [Internet]. Perth, Australia: FASD Hub Australia; 2021 January 29 [cited 2023]. Video: 80.57 mins. Available from: https://www.youtube.com/watch?v=V5vjFttN_ws	https://www.youtube.com/watch?v=V5vjFttN_ws
The story of alcohol use in pregnancy. [Internet]. Canberra, Australia: FARE Australia; 2014 July 15 [cited 2023]. Video: 28.15 mins. Available from: https://vimeo.com/100859137	https://vimeo.com/100859137
Diagnosing FASD. [Internet]. FASD Hub Australia; 2017 September 19 [cited 2023]. Video: 3.35 mins. Available from: https://www.youtube.com/watch?v=qIBJNznftGc	https://www.youtube.com/watch?v=qIBJNznftGc
FASD: A Doctor's Story. [Internet]. FASD Hub Australia; 2017 September 19 [cited 2023]. Video: 2.55 mins. Available from: https://www.youtube.com/watch?v=YRI5UF6LI3Y	https://www.youtube.com/watch?v=YRI5UF6LI3Y
Managing FASD. [Internet]. FASD Hub Australia; 2017 September 17 [cited 2023]. Video: 4.33 mins. Available from: https://www.youtube.com/watch?v=6LAmjpVmTq8	https://www.youtube.com/watch?v=6LAmjpVmTq8
FASD Hub Webinar: Research to drive practice and behaviour change. [Internet]. FASD Hub Australia; 2021 March 29 [cited 2023]. Video: 74.59 mins. Available from: https://www.youtube.com/watch?v=tuc7yf5A9UE	https://www.youtube.com/watch?v=tuc7yf5A9UE
What I wish health professionals knew about FASD. [Internet]. FASD Hub Australia; 2021 September 22 [cited 2023]. Video: 1.59 mins. Available from: https://www.fasdhub.org.au/help-me-choose/for-health-professionals/	https://www.fasdhub.org.au/help-me-choose/for-health-professionals/
2018 FASD Clinical Workshop. [Internet]. FASD Hub Australia; 2021 January 29 [cited 2023]. Video: 14.44 mins. Available from: https://www.fasdhub.org.au/research-and-publications/fasd-research-australia/cre-conference-and-events/fasd-2018-conference/clinical-workshop/	https://www.fasdhub.org.au/research-and-publications/fasd-research-australia/cre-conference-and-events/fasd-2018-conference/clinical-workshop/
Parent Panel: Voices of parents and carers for health professionals - How can we help each other?. [Internet]. Perth, Australia: FASD Hub Australia; 2019 January 17 [cited 2023]. Video: 28.05 mins. Available from: https://www.youtube.com/watch?v=fTwHucIGJ9A&list=PLT1LI9ICvisBp5ORehxUt65MJnwS_soMo&index=11	https://www.youtube.com/watch?v=fTwHucIGJ9A&list=PLT1LI9ICvisBp5ORehxUt65MJnwS_soMo&index=10
FASD Awareness Month Virtual Seminar Series 2020: Geraldine & Lola's Story. [Internet]. FASD Hub Australia; 2020 September 9 [cited 2023]. Video: 4.19 mins. Available from: https://www.youtube.com/watch?v=nlB1-XOQLDA	https://www.youtube.com/watch?v=nlB1-XOQLDA
FASD Awareness Month Virtual Seminar Series 2020: Jess & Sue's Story. [Internet]. FASD Hub Australia; 2020 September 9 [cited 2023]. Video: 10.58 mins. Available from: https://www.youtube.com/watch?v=lXD6rplDAFo	https://www.youtube.com/watch?v=lXD6rplDAFo
FASD in Australia. [Internet]. FASD Hub Australia; 2017 September 5 [cited 2023]. Available from: https://www.fasdhub.org.au/fasd-information/understanding-fasd/fasd-hub-videos/	https://www.fasdhub.org.au/fasd-information/understanding-fasd/fasd-hub-videos/
FASD Awareness Month Virtual Seminar Series 2020: Anita & Dima's Story. [Internet]. FASD Hub Australia; 2020 September 9 [cited 2023]. Available from: https://www.youtube.com/watch?v=vpZ3NgKMZ8g	https://www.youtube.com/watch?v=vpZ3NgKMZ8g
Occupational Therapy and FASD. [Internet]. NOFASD Australia; 2018 June 13 [cited 2023]. Video: 79.47 mins. Available from: https://www.youtube.com/watch?v=53hUKaVfnnc&t=21s	https://www.youtube.com/watch?v=53hUKaVfnnc&t=21s
Epigenetic signatures of human FASD - Opportunities and challenges: Dr Michael Kobor. [Internet]. Perth, Australia: FASD Hub Australia; 2019 January 17 [cited 2023]. Video: 24.58 mins. Available from: https://www.youtube.com/watch?v=Wnm9sARKj8U&list=PLT1LI9ICvisBp5ORehxUt65MJnwS_soMo&index=12	https://www.youtube.com/watch?v=Wnm9sARKj8U&list=PLT1LI9ICvisBp5ORehxUt65MJnwS_soMo&index=11
Why diagnose - A parent's perspective. [Internet]. FASD Hub Australia; 2019 August 12 [cited 2023]. Video: 10.30 mins. Available from: https://www.youtube.com/watch?v=0WAAzIEyiCY	https://www.youtube.com/watch?v=0WAAzIEyiCY
FASD Awareness Month Virtual Seminar Series 2020: Natasha & Maree's Story. [Internet]. FASD Hub Australia; 2020 September 9 [cited 2023]. Video: 11.40 mins. Available from: https://www.youtube.com/watch?v=4hMBhyCCZW0&t=2s	https://www.youtube.com/watch?v=4hMBhyCCZW0&t=2s
Medical Assessment. [Internet]. FASD Hub Australia; 2019 August 12 [cited 2023]. Video: 32.57 mins. Available from: https://www.youtube.com/watch?v=fL0NE6e2lHw	https://www.youtube.com/watch?v=fL0NE6e2lHw
Meet Kelly Skorka: A strengths-based approach to supporting children with FASD. [Internet]. FASD Hub Australia; 2021 July 29 [cited 2023]. Video: 2.22 mins. Available from: https://www.youtube.com/watch?v=0Qyr39FdosU	https://www.youtube.com/watch?v=0Qyr39FdosU&feature=emb_logo
Assessing neurodevelopmental impairements. [Internet]. FASD Hub Australia; 2019 August 12 [cited 2023]. Video: 27.17 mins. Available from: https://www.youtube.com/watch?v=YDXmzAOQWxk	https://www.youtube.com/watch?v=YDXmzAOQWxk
Meet Prue Walker: The role of the social worker in FASD diagnosis. [Internet]. FASD Hub Australia; 2021 October 27 [cited 2023]. Video: 2.32 mins. Available from: https://www.youtube.com/watch?v=A1sJNBPFXRk	https://www.youtube.com/watch?v=A1sJNBPFXRk

## Sheet: S7. Included resources
Resource reference	Type	Format	Purpose /Aim of Resource	Country of Origin	Health service level - Policy	Health service level - Administrative	Health service level - Face-to-face with patients	Health professional - the health professionals who are the intended audience or would benefit from utilising the resource	Resource focused on: identification / screening	Resource focused on: diagnosis	Resource focused on: referral/management	Resource focused on: referral/management (specifically language guide)	Resource focused on: policy/broad	Resource also includes prevention information	Resource outcome measure(s) and/or recommendations	Evidence base of the resource - none reported	Evidence base of the resource - expert judgement	Evidence base of the resource - literature/clinical research	Evidence base of the resource - Details	Resource mentions: how it can be used for by First Nations Australians	Resource mentions how it can be used for by First Nations Australians: details	Resource designed specifically for health professionals in by First Nations Australian communities	Resource designed specifically for health professionals in by First Nations Australians: details	Resource designed by/with input from by First Nations Australians	Resource designed by/with input from by First Nations Australians: detail
Adebiyi BO, Mukumbang FC, Anna-Marie Beytell. A guideline for the prevention and management of Fetal Alcohol Spectrum Disorder in South Africa. BMC Health Services Research 2019;19:1-13. doi: 10.1186/s12913-019-4677-x	Guideline	Journal Article	The guideline aims to assist policymakers in developing a comprehensive and multi-sectoral policy for preventing and managing FASD.	South Africa	X			Medical and allied health professionals	X	X	X		X	X	1. South Africa's FASD policy should consider different needs across the lifespan, be culturally diverse, collaborative, evidence-based, multi-sectoral and address social determinants of health contributing to FASD 2. FASD prevention policy should consist of awareness and education of the dangers of drinking alcohol, access to treatment for alcohol problems and training of service providers 3. Ma…		X	X	Using a modified version of the World Health Organization's approach to guideline development, the authors conducted an in-depth interview with policymakers and a focus group with relevant service providers on policy requirements for FASD, a document review of policies on FASD and a scoping review of various interventions for FASD. They refined the initially formulated guideline prototype through…
Bertrand J, Floyd RL, Weber MK, et al. Fetal Alcohol Syndrome: Guidelines for Referral and Diagnosis. [Internet]. Atlanta: Centers for Disease Control and Prevention, 2004 [cited 2023]. Available from: www.cdc.gov/ncbddd/fasd/documents/FAS_guidelines_accessible-P.pdf	Guideline	Report	To provide an evidence-based guideline for the diagnosis and referral of individuals affected by FASD and their families/carers.	United States			X	Medical and allied health professionals	X	X	X			X	The resource lists considerations for a referral for a FAS diagnostic evaluation: - For situations with known prenatal alcohol exposure: A child or individual should be referred for complete FAS evaluation when there is confirmed significant prenatal alcohol use (i.e., seven or more drinks per week, three or more drinks on multiple occasions, or both). If prenatal alcohol exposure in the high-ris…			X	The resource includes the current literature on FASD and the effectiveness of FASD interventions/management. A list of references is provided.
Bertrand J, Floyd LL, Weber MK, et al. Guidelines for identifying and referring persons with fetal alcohol syndrome. MMWR 2005;54(RR-11):1-14.	Guideline	Journal Article	To provide recommendations for when and how to refer a person suspected of having problems related to prenatal alcohol exposure and assess existing practices for creating supportive environments that might prevent long-term adverse consequences associated with FAS.	United States			X	Diagnosis: multidisciplinary team conducting assessment and clinician conducting diagnosis; Referral for assessment: services providers (medical, educational, and social service providers)	X	X	X				Referral for assessment: - evidence of known prenatal alcohol exposure OR any report of concern that the child might have FAS/presence with facial features. - premature maternal death related to alcohol use - living with an alcoholic parent - current or previous abuse or neglect - current or previous involvement with child PSAs - a history of transient caregiving situations - having been in foste…		X	X	In 2002, CDC convened a scientific working group (SWG) of persons with expertise in FAS research, diagnosis, and treatment to draft criteria for diagnosing FAS. The guidelines were created based on a review of scientific evidence, clinical expertise, and the experiences of families affected by FAS.
National Aboriginal Community Controlled Health Organisation and The Royal Australian College of General Practitioners. National guide to a preventive health assessment for Aboriginal and Torres Strait Islander people. 3rd edn. [Internet]. Melbourne: Royal Australian College of General Practitioners, 2018 [cited 2023]. Available from: www.racgp.org.au/FSDEDEV/media/documents/Clinical%20Resources/…	Guideline	Report	Overall, the resource aims to provide health professionals with an accessible, user-friendly guide to best practices in preventive healthcare for Aboriginal and Torres Strait Islander patients. Specifically regarding FASD, the resource supports health professionals to understand how to diagnose FASD and provide support for those diagnosed with FASD. It offers primary and secondary prevention stra…	Australia	X	X	X	Health professionals delivering primary healthcare to Aboriginal and Torres Strait Islander peoples, including general practitioners, Aboriginal and Torres Strait Islander health workers and practitioners, nurses, specialists with a role in delivering preventive care, and educators and students	X	X	X		X	X	The resource aims to support healthcare professionals to understand how to diagnose FASD and provide support for those diagnosed with FASD. It offers primary and secondary prevention strategies to reduce alcohol use in pregnancy and recommendations for women, as well as for children at risk of FASD. This resource encourages Health Professionals (particularly those in regional and remote areas) to…			X	The FASD section of this resource includes the current literature on FASD, including the strengths and limitations of this evidence. A list of references and other supporting resources (e.g., specific resources for conducting brief interventions, screening tools for child development and social and emotional wellbeing, and assessing child developmental milestones) are also provided.	X	All health professionals delivering primary healthcare to Aboriginal or Torres Strait Islander clients should use the recommendations to enhance their clinical care. The National Guide aims to complement the Royal Australian College of General Practitioners (RACGP) Guidelines for preventive activities in general practice by dealing with health issues specific to the Aboriginal and Torres Strait I…	X	The resource is designed for Health Professionals delivering primary healthcare to Aboriginal or Torres Strait Islander peoples.	X	The resource was initiated and led by the National Aboriginal Community Controlled Health Organisation (NACCHO)
Lim YH, Watkins R, Jones H, Finlay-Jones A. Report on Screening for Fetal Alcohol Spectrum Disorder (FASD) in Western Australia: Policy and Practice Recommendations. [Internet]. Western Australian Department of Health, 2021 [cited 2023]. Available from: www.health.wa.gov.au/~/media/Corp/Documents/Health-for/Child-and-Health-Youth-Network/Screening-for-FASD-in-Western-Australia-Policy-Report.PDF	Guideline	Report	The guideline aims, to provide: 1. an overview of FASD screening tools available internationally; 2. recommendations on the implementation of available FASD screening tools in Western Australia; 3. recommendations on FASD screening approach in Western Australia to underpin the implementation of FASD screening in the future.	Australia	X	X	X	N/A	X				X		No FASD screening tools are recommended for use in Western Australia. However, the following recommended approach to FASD screening has been formulated with the view that appropriate screening tools are required and will be developed in the future: 1. Universal screening approach: implement PAE screening approaches in the entire population, regardless of risk. 2. Targeted screening approach: Impl…		X	X	The first aim was addressed through a systematic review of studies reporting the properties of different FASD screening tools. The second aim was addressed through systematically formulating recommendations using the Grading of Recommendations, Assessment, Development and Evaluation (GRADE) approach. An Advisory Group was established, including clinicians, researchers, and others with expertise i…	X	The guideline provides recommendations regarding the integration of targeted FASD screening into existing models of care, including those including or targeting Aboriginal children.	X	The guidelines provide guiding principles for a FASD care model, highlighting the importance of accessibility, equitability and cultural diversity for engaging with Aboriginal populations.	X	The Advisory Group developing the guidelines included an Aboriginal and Torres Strait Islander community representative.
National FASD. Roundtable Discussion on the Forthcoming Nice Quality Standard on FASD: Side Event Following the Greater Manchester Alcohol Exposed Pregnancies Launch 17 May 2019 - 3:00-4:30 pm. [Internet]. National FASD, 2019 [cited 2023]. Available from: https://nationalfasd.org.uk/documents/20190517_%20Manchester_NICEQualityStandardFASD_Side%20Event%20Report.pdf	Guideline	Report	The guideline covers assessing and diagnosing fetal alcohol spectrum disorder (FASD) in children and young people, providing support during pregnancy to prevent FASD, and describing high-quality care in priority areas for improvement.	United Kingdom			X	Midwives, nurses, doctors, paediatricians, psychiatrists, psychologists, clinical psychologists, paediatric neuropsychologists, speech and language therapists, and occupational therapists	X	X	X			X	1. Avoiding alcohol in pregnancy: Pregnant women are advised against drinking alcohol 2. Fetal alcohol exposure: Pregnant women are asked about their alcohol use throughout their pregnancy, and this is recorded 3. Referral for assessment: Children and young people with probable prenatal alcohol exposure and significant physical, developmental, or behavioural difficulties are referred for assessme…		X	X	The Quality Standards Advisory Committee (QSAC) developed the guidelines, which NICE and the QSAC chair then approved.
Scottish Intercollegiate Guidelines Network. Children and young people exposed prenatally to alcohol: A national clinical guideline. [Internet]. Scotland: Scottish Intercollegiate Guidelines Network, 2019 [cited 2023]. Available from: www.sign.ac.uk/media/1092/sign156.pdf	Guideline	Report	Based on the best available evidence and consensus, the guidelines provide recommendations for assessing and diagnosing children and young people affected by PAE.	Scotland		X	X	child development specialists, clinical and educational psychologists, clinical geneticists, general practitioners (GPs) and members of the primary care team, health visitors, members of the judicial system, midwives, neonatologists, nurses (e.g. school, learning disability and others), obstetricians, occupational therapists, paediatricians, physicians, physiotherapists, psychiatrists, social wor…	X	X	X		X	X	1. Identification of children at risk of FASD 1.1 Maternal alcohol history is a recommended screening tool for identifying the risk of FASD. It is, therefore, critical for service providers to determine alcohol use effectively and appropriately among all women of childbearing age 2. Identification and assessment of children and young people affected by prenatal alcohol exposure - Diagnostic crite…		X	X	The guidelines were developed through a systematic review of literature and expert opinion from a multidisciplinary development group.
Substance Abuse and Mental Health Services Administration. Addressing Fetal Alcohol Spectrum Disorders (FASD). Treatment Improvement Protocol (TIP) Series 58. HHS Publication No. (SMA) 13-4803. Rockville, United States of America: Substance Abuse and Mental Health Services Administration, 2014 [cited 2023]. Available from: https://store.samhsa.gov/sites/default/files/d7/priv/sma13-4803.pdf	Guideline	Report	To offer best-practices guidelines for the diagnosis and treatment of FASD.	United States	X	X	X	Behavioural health professionals, particularly substance abuse and mental health treatment professionals, clinicians, clinical supervisors, program administrators and interested counsellors	X	X	X		X	X	The resource is divided into three parts for addressing fetal alcohol spectrum disorders. Part 1: Background and Clinical Strategies for FASD Prevention and Intervention includes three chapters - Chapter 1 discusses approaches to FASD prevention; that is, assisting women who are in treatment settings and are pregnant or may become pregnant to remain abstinent from alcohol. In providing these guid…			X	The resource includes the current literature on FASD and the effectiveness of FASD interventions/management. A list of references is provided.
Young S, Absoud M, Blackburn C, et al. Guidelines for identification and treatment of individuals with attention deficit/hyperactivity disorder and associated fetal alcohol spectrum disorders based upon expert consensus. BMC Psychiatry 2016;16. doi: 10.1186/s12888-016-1027-y	Guideline	Journal Article	Through a meeting of professional experts, the study aimed to produce a consensus on ADHD and associated FASD identification and treatment guidelines that will aid clinicians in caring for this unique patient population.	United Kingdom			X	Clinicians	X	X	X		X		Diagnosis: - PAE exposure - FAS(D) diagnosis - assess for FAS using DSM-5 or ICD-10 and for FASD using the Canadian guidelines - ADHD diagnosis - assess for ADHD using DSM-5 or ICD-10 Management: - non-pharmacological treatment for family, child, adolescent, and adult - pharmacological treatment			X	In the absence of high-quality studies examining the relationship between ADHD and FASD and reporting on effective treatments, the authors have produced identification and treatment guidelines for clinicians based upon expert consensus (psychiatrists, neuro-developmental pediatricians, psychologists, education experts, researchers, and others having personal experience with the impact of ADHD or …
American Academy of Pediatrics. Case Management for Fetal Alcohol Spectrum Disorders [Internet]. American Academy of Pediatrics; 2022 [cited 2023]. Available from: www.aap.org/en/patient-care/fetal-alcohol-spectrum-disorders/case-management-for-fetal-alcohol-spectrum-disorders/	Guide	Report	To provide an overview of case management for fetal alcohol spectrum disorders.	United States		X	X	nurses, physicians, social workers, community health workers, and care managers			X				Case Management for Fetal Alcohol Spectrum Disorders: - Care Coordination through a Patient- and Family-centered Medical Home - Paediatric Care Coordination Curriculum: An Interprofessional Resource to Effectively Engage Patients and Families Achieving Optimal Health Outcomes, 2nd Edition - Achieving a Shared Plan of Care with Children and Youth with Special Health Care Needs - AAP Policy (link t…	X			N/A
Bartlett D, Davis A. Recognizing Fetal Alcohol Syndrome in the Nursery. JOGN Nurs 1980;9(4):223-5. doi: 10.1111/j.1552-6909.1980.tb02782.x	Guide	Journal Article	The guide provides a nursing care plan for an infant with FAS in the nursery service.	United States			X	Nurse	X		X				Nursing care plan for infants with FAS in the nursery service 1. In the first 48 hours of life: - Infants are born small for their gestational age; - Nursing care plans would be similar to caring for a low-birthweight baby (environmental care); - Observe for hypoglycaemia; - Internal malformations may be suspected-especially cardiac so observe for cardiac failure (i.e., tachypnoea, tachycardia, d…			X	The list of references includes evidence that informs resource development
British Medical Association. Alcohol and pregnancy: Preventing and managing fetal alcohol spectrum disorders. [Internet]. British Medical Association, 2007 (updated 2016) [cited 2023]. Available from: www.bma.org.uk/media/2082/fetal-alcohol-spectrum-disorders-report-feb2016.pdf	Guide	Report	To provide information on referral pathways and specialist services for individuals with FASD.	United Kingdom	X	X	X	Clinicians		X	X		X	X	Referral pathways and specialist services for individuals with FASD - While there is a specialist national clinic and some individual clinicians interested in FASD, there are no established care networks in the UK for individuals affected by PAE. - A basic model for FASD service delivery has been proposed (Figure 7), which is structured around a single national centre containing a multidisciplina…		X	X	The 4-Digit Diagnostic Code was developed through the expertise of the multidisciplinary FAS Diagnostic and Prevention Network (DPN) clinical staff and the use of the medical research records of 1014 patients diagnosed in the FAS DPN.
Brown J, Trnka A, Harr D, et al. Fetal alcohol spectrum disorder (FASD): A beginner’s guide for mental health professionals. J Clin Neurosci 2018;2(1):13–9.	Guide	Journal Article	The resource aims to provide general information on the definition and symptoms of FASD, the screening and assessment of FASD, adaptive functioning and memory-related considerations of FASD, and the treatment of FASD.	United States			X	Mental health professionals	X	X	X				Maximising treatment effectiveness - professionals should speak with clients in specific, concrete language and use role-plays and other forms of communication when possible; colloquialisms and idioms should be avoided to limit potential confusion; direct statements and clear step-by-step directions offer the most promise - learning and memory deficits often necessitate that professionals employ …		X	X	The resource is based on expert clinical judgment and supported by research, where appropriate.
Chudley AE, Longstaffe SE. Fetal alcohol syndrome and fetal alcohol spectrum disorder. In: Chudley AE & Allanson JE. Management of Genetic Syndromes. 3rd edition. New Jersey, United States of America: John Wiley & Sons Inc. 2010. p. 363-80.	Guide	Book chapter	To provide an overview of identifying and managing individuals affected by FASD.	Canada			X	Health professionals involved in the ongoing medical care of individuals with FASD	X	X	X				Management/evaluation/treatment - A multidisciplinary team approach is necessary to diagnose and treat individuals with FASD due to the complex nature and multitude of issues relevant to the condition - Individuals affected by FASD sometimes have significant involvement with several systems, including medical, mental health, educational, social, vocational, and justice systems - The resource incl…		X	X	The resource is based on expert clinical judgment and supported by research, where appropriate.
Dudley A, Fitzpatrick J, Walker R. Pilbara Model of Care: Health System. [Internet]. 2016 [cited 2023]. Available from: https://alcoholpregnancy.telethonkids.org.au/siteassets/media-images---alcohol-preg-fasd/research-projects/pilbara-model-of-care-diagrams_-final_nov_16.pdf	Guide	Report	To provide an overview of the Pilbara Model of Care	Australia		X	X	Health professionals	X	X	X				Services & support: 1. Antenatal: Aboriginal Medical Service (AMS) – Providing antenatal and postnatal parent education and support; developmental surveillance and changing behaviours concerning chronic conditions in children (to 6 years), which is targeted at remote communities - Pilbara Aboriginal Drug and Alcohol Program; - Pilbara Community Alcohol and Drug Service & Mission Australia; - Bloo…		X		There is no evidence base for the development of a referral framework. The first phase of the iterative development occurred between April and August 2016 and involved consultation with the Hedland FASD Network and relevant service providers, using face-to-face meetings, teleconferences and email correspondence. The second phase occurred between September 2016 and February 2017. In addition to on…	X	N/A	X	This project was initiated under the auspice of the Warajanga Marnti Warranja project to build the knowledge and capacity of workforce and service providers to address FASD in the town of Port Hedland (including South Hedland) and the remote WA communities of Warralong and Yandeyarra.	X	This project was initiated under the auspice of the Warajanga Marnti Warranja (Together We Walk on Country) project.
FASD Hub Australia. Language Guide. [Internet]. FASD Hub Australia, 2019 [cited by 2023]. Available from: www.fasdhub.org.au/fasd-information/resources/language-guide/	Guide	Report	To provide suggested language for use in conversations, presentations and reports about FASD in Australia	Australia	X	X	X	Health and other professionals (including justice, education, child protection and disability services), parents and carers, researchers and policymakers			X	X			To use the recommended language in conversations, presentations and reports about FASD in Australia to enhance respectful engagement with those with FASD and their families to reduce the negativity and stigma often associated with FASD. The guidelines include suggested language concerning reference to persons with FASD or living with FASD, the cause and impact of FASD, and symptoms of FASD.		X	X	Adapted from the Language Guide: Promoting dignity for those impacted by FASD Canada Northwest FASD Partnership Looking After Each Other: A Dignity Promotion Project
United States Department of Health and Human Services, Centers for Disease Control and Prevention. FASD Competency-Based Curriculum Development Guide for Medical and Allied Health Education and Practice. [Internet]. United States Department of Health and Human Services, Centers for Disease Control and Prevention, 2009 [cited 2023]. Available from: www.cdc.gov/ncbddd/fasd/curriculum/fasdguide_web.…	Guide	Report	To guide the development of a range of educational materials and training programs tailored to the needs of students and practitioners in the medical and allied health professions to prevent and treat FASDs.	United States			X	Medical and allied health professionals	X	X	X		X	X	Treatment Across the Life Span for Persons with Fetal Alcohol Spectrum Disorders: Provide long-term case management for persons with FASDs - Early intervention is critical in the treatment of individuals with FASD. - Across the life span, several protective factors have been associated with improved functioning for individuals with FASDs: stable nurturing caregiving, early diagnosis, absence of v…			X	The resource includes current literature on FASD and a list of references.
Fleming MF. Identification and Care of Fetal Alcohol-exposed Children: A Guide for Primary-care Providers. Rockville, United States of America: National Institute of Alcohol Abuse and Alcoholism and Office of Research on Minority Health, National Institute of Health; 1999.	Guide	Book	To provide clinicians with office-based screening and intervention protocols for the detection of Fetal Alcohol Syndrome (FAS), alcohol-related birth defects (ARBD), and alcohol-related neurodevelopmental disorder (ARND)	United States			X	Paediatricians, family physicians, advanced-practice nurses, or physician assistants who care for children	X	X	X				Referral/management - Primary-care provider assistance: - help parents or caregivers acknowledge and understand the reality of their child's situation; - be nonjudgmental; - build an alliance with caregivers and nurture both their strengths and the strengths of the affected child; - stay abreast of treatment research in related areas (e.g., attention deficit disorder, developmental disabilities, …			X	The resource includes current literature on FASD and a list of references.
Foundation for Alcohol Research and Education. Fetal Alcohol Spectrum Disorder: a guide for health professionals. [Internet]. Foundation for Alcohol Research and Education, n.d. [cited 2023]. Available from: https://everymomentmatters.org.au/wp-content/uploads/EMM_Fact_Sheet_Prenatal_alcohol_exposure_and_FASD.pdf	Guide	Report	To provide an overview of FASD, assessment and diagnosis of FASD, and the support and resources available for individuals with FASD.	Australia			X	health professionals	X	X	X				Accessing the National Disability Insurance Scheme (NDIS) support for individuals with FASD - FASD is recognised as a condition under List B of the NDIS – permanent conditions for which functional capacity is variable and further functional capacity assessment is required. This approach means that evidence must be provided to demonstrate that a person's impairment results in substantially reduced…			X	The resource includes current literature on FASD and a list of references.
Gray R, Mukherjee R. A psychiatrist's guide to foetal alcohol spectrum disorders in mothers who drank heavily during pregnancy. Advances in Mental Health and Learning Disabilities 2007;1(3):19-26. doi: 10.1108/17530180200700027	Guide	Journal Article	To review the literature around FASD and present some insights into possible ways of managing the psychiatric and neurodevelopmental disorders seen in the context of the UK system and the National Health Service (NHS)	United Kingdom			X	Health professionals who specialise in perinatal, substance misuse, learning disability and child mental health; and adult mental health specialists	X	X	X				Referral/management - management strategies include pharmacological, psychological, educational and social interventions - The resource outlines the evidence and benefits/costs of these interventions Core Tests used by RM in FAS diagnosis and management 1. 4 Digit FAS diagnostic toolkit and photographic recognition software (FAS confirmation) 2. DISCO (ASD diagnosis) 3. Developmental Behaviour Ch…			X	The resource includes current literature on FASD and a list of references.
Hagan JF Jr, Balachova T, Bertrand J, et al. Neurobehavioral Disorder Associated With Prenatal Alcohol Exposure. Pediatrics 2016;138(4):e20151553. doi:10.1542/peds.2015-1553	Guide	Journal Article	To outline the clinical implications and guidelines for pediatric medical home clinicians to identify, diagnose, and refer children regarding neurobehavioral disorders associated with prenatal exposure.	United States			X	Paediatric clinicians	X	X	X				Referral/management - Diagnosis may provide families and clinicians with an understanding of a child's behaviour - Individuals with FASD can experience other physical conditions and secondary disabilities, including mental health problems, disrupted school experiences, trouble with the law, incarceration or confinement, inappropriate sexual behaviour, alcohol or drug problems, dependent living, a…			X	The resource includes current literature on FASD and a list of references.
Hanlon-Dearman A, Green CR, Andrew G, et al. Anticipatory guidance for children and adolescents with Fetal Alcohol Spectrum Disorder (FASD): practice points for primary health care providers. J Popul Ther Clin Pharmacol 2015;22(1):e27–e56.	Guide	Journal Article	To offer primary healthcare providers (PHCP) with evidence-based recommendations for supporting and managing the symptoms of FASD after patients have received a diagnosis	Canada			X	Primary healthcare providers			X				Referral/management The resource provides evidence-based recommendations for primary healthcare providers (PHCP) to support and manage the symptoms of FASD after patients have received a diagnosis 1. Screen for child maltreatment and advocate for the stability of placement for the child and education for their families to minimise or prevent further trauma 2. Provide ongoing monitoring of academi…		X	X	The resource is based on expert clinical judgment and supported by research, where appropriate.
Burd L. FASD: diagnosis informed care. [Internet]. Grand Forks, United States of America: North Dakota Fetal Alcohol Syndrome Center, University of North Dakota, 2013 [cited 2023]. Available from: https://med.und.edu/research/fetal-alcohol-syndrome-center/_files/fasd-diagnosis-informed-care.pdf	Guide	Report	To provide guidance on the diagnosis and management of FASD	United States		X	X	Medical and allied health professionals	X	X	X				Screening/Diagnosis - Screening/diagnosis should be conducted using the Alcohol-Related Neurobehavioral Disorders Behavior Checklist (ARND) or the Neurobehavioral Disorder Associated with Prenatal Alcohol Exposure (ND-PAE) - Priority populations: - children whose mothers have been in a substance abuse treatment program; - children entering foster care or who are adopted; - children or adolescents…			X	The resource includes current literature on FASD and a list of references.
Canada Northwest FASD Partnership. Language Guide: Promoting dignity for those impacted by FASD. [Internet]. Canada Northwest FASD Partnership, 2016 [cited 2023]. Available from: https://canfasd.ca/wp-content/uploads/2018/01/LAEO-Language-Guide.pdf	Guide	Report	This guide is intended to provide alternative words or phrases for those commonly used in society. It proposes that these terms be used to promote the dignity of those with FASD and their families.	Canada			X	Any individual communicating with an individual with FASD or communicating about FASD			X	X			Recommended alternative words or phrases used to promote the dignity of those with FASD and their families. 1. When speaking about people with FASD: - Avoid the following: Suffering with, Damaged by, Living with FASD, FASD kids, (Innocent) Victims Or Injured; and replace with Person/Individual with FASD - Avoid afflicted by, and replace with affected by/impacted by - Avoid external brain, and rep…	X			N/A
Martyniuk A, Melrose S. Understanding and Supporting Adults with Fetal Alcohol Spectrum Disorder - Strategies for Health Professionals: an Opinion Piece. Internet J Allied Health Sci Pract 2018;16(3). doi: 10.46743/1540-580X/2018.1765	Guide	Report	To provide strategies health care providers can readily implement to understand and support adults with FASD, including information on diagnosis	Canada			X	Health Professionals		X	X	X			To provide healthcare professionals with information to help support and manage the care of adults with FASD, including suggestions for diagnosis. The support strategies offered include: - initiate referrals to community services (e.g. for long-term support from employment services, vocational rehabilitation, social services, mental health care, Aboriginal support groups, substance abuse programs…			X	Recommendations supported by peer-reviewed journal articles and reports
Ozsarfati J, Koren G. Medications used in the treatment of disruptive behavior in children with FASD—a guide. J Popul Ther Clin Pharmacol 2015;22(1):e59-67.	Guide	Journal Article	To familiarise professionals caring for children with FASD with stimulants and other drugs for ADHD and the second-generation antipsychotic risperidone for aggressive and defiant behaviours.	Canada			X	Health professionals caring for children with FASD - specifically those prescribing drugs			X				Management - Attention deficit hyperactivity disorder (ADHD) is the most common neurobehavioral disorder in children and adolescents with FASD and may profoundly affect their academic achievement and social interactions - Psychostimulant drugs (such as methylphenidate, amphetamine and dextroamphetamine combination, lisdexamfetamine) are recommended as first-line treatment for these symptoms in pr…			X	The resource is based on clinical research studies on each drug's efficacy
Peadon E, Elliott EJ. Distinguishing between attention-deficit hyperactivity and fetal alcohol spectrum disorders in children: clinical guidelines. Neuropsychiatr Dis Treat 2010;6(1):509-15. doi: 10.2147/NDT.S7256	Guide	Journal Article	To describe the physical and neurodevelopmental outcomes of children with FASD and behavioural traits of children with ADHD, the relationship between FASD and ADHD, and review the evidence regarding the efficacy of interventions for children with ADHD and FASD.	Australia			X	Health professionals involved in the diagnosis and management of FASD or ADHD		X	X				Management - There is limited high-quality evidence assessing interventions for children with both FASD and ADHD. - only two very small RTCs that examine the use of stimulant medication: - in the first study (n=4), methylphenidate improved hyperactivity and impulsivity symptoms but not attention, compared to placebo, and adverse effects from the methylphenidate were reported for three of the four…			X	The resource is based on clinical research studies on the intervention's efficacy
Seashell, NOFASD UK. FASD: Preferred UK Language Guide. [Internet]. Seashell, NOFASD UK, 2020 [cited 2023]. Available from: https://nationalfasd.org.uk/wp-content/uploads/2020/11/Seashell_NationalFASD_FASDLanguageGuide.pdf	Guide	Report	To provide language guidelines to avoid stigmatising or blaming language	United Kingdom	X	X	X	Policymakers who are engaging in discussions about FASD, the media reporting on FASD, and those who have FASD or caregivers or professionals who support those with FASD.			X	X	X		Recommended language for policymakers, the media, those with FASD, and caregivers or professionals who support those with FASD. The language guide includes: - terms that are stigma-free and blame-free - a standard description of FASD - additional terms that should be used with caution - sample sentences using the preferred language - a glossary of frequently used terms		X	X	The language guide was created with input from an expert committee guiding the Seashell and National FASD project, a committee of adults and young adults with FASD, and other experts who participated in a special workshop exploring the issues. In addition, 136 people from across the UK provided input via an online survey, including a wide range of individuals with FASD, their families and profess…
Sokol RJ, Clarren SK. Guidelines for use of terminology describing the impact of prenatal alcohol on the offspring. Alcohol Clin Exp Res. 1989;13(4):597-8. doi: 10.1111/j.1530-0277.1989.tb00384.x	Guide	Journal Article	To define terminology for FAS and related conditions	United States	X	X	X	Health professionals, researchers, and others			X	X			Recommended terminology - Fetal Alcohol Syndrome (FAS) is proposed as a single standard term for multidisciplinary use. It describes human patients and subjects and may be used by clinicians and clinical scientists, either from the prospective or retrospective perspective, based purely on examination of the offspring - the diagnosis of FAS can only be made when the patient has signs of abnormalit…		X	X	The resource is based on expert clinical judgment and supported by research, where appropriate.
Todorow M, Paris K, Fantus E. Ethical considerations when communicating a diagnosis of a fetal alcohol spectrum disorder to a child. J Popul Ther Clin Pharmacol. 2012;19(3):e361-8.	Guide	Journal Article	To provide the ethical principles and situational factors that should be considered when communicating an FASD diagnosis, including some of the potential risks and benefits associated with disclosure	Canada			X	health professionals including clinicians responsible for conducting the FASD assessment/communicating a diagnosis of FASD to a child			X				Consideration of Risks and Benefits of Communicating the Diagnosis - The aim should be to minimise the potential harms of the FASD disclosure to the child - Identify and challenge any inaccurate or unhelpful beliefs the child may hold regarding the diagnosis - Maximise understanding when communicating an FASD Diagnosis - present the assessment results and diagnosis in a manner that is likely to b…		X	X	The resource is based on expert clinical judgment and supported by research, where appropriate.
Wilton G, Plane MB. The Family Empowerment Network: a service model to address the needs of children and families affected by Fetal Alcohol Spectrum Disorders. Pediatr Nurs. 2006;32(4):299-306.	Guide	Journal Article	To provide an overview of FASD and to describe a model program, the Family Empowerment Network (FEN)	United States			X	Nurses and other health professionals	X	X	X				Referral/management - Supporting families: given the challenges faced by parents of children with FASD, disability-specific family support and interventions are needed - Family empowerment intends to provide families with services that build on their innate strengths to navigate the challenges and rewards of raising children with special healthcare needs Family Empowerment Network Model - The mod…		X	X	The resource is based on expert clinical judgment and supported by research, where appropriate.
Cannon L, Rice L, Elliott E, et al. Information on Fetal Alcohol Spectrum Disorder (FASD) for all Australians—Factsheet for health professionals 1: Eating problems among children with FASD. FASD Hub Australia, 2020a [cited 2023]. Available from: https://www.fasdhub.org.au/siteassets/blocks/clinical-tip-sheets/eating-problems_final_6april2020.pdf	Fact sheet	Report	To assess and manage eating problems among children with FASD	Australia			X	Health professionals such as paediatricians, general practitioners, dieticians, psychologists, speech therapists and occupational therapists			X				1. Overview of eating problems among children with FASD 2. Assessment for eating problems among children with FASD 3. Management strategies for eating problems among children with FASD: - Information on food seeking or binge eating behaviours; information on avoidance behaviours; - Interventions: Sensory Integration, Sequential Oral Sensory (SOS) Approach, Differential Reinforcement of Alternativ…			X	Evidence base for the resource is listed at the bottom of the factsheet, including a list of references.
Cannon L, Rice L, Elliott E, et al. Information on Fetal Alcohol Spectrum Disorder (FASD) for all Australians—Factsheet for health professionals 2: Sleep problems among children with FASD. FASD Hub Australia, 2020b [cited 2023]. Available from: https://www.fasdhub.org.au/siteassets/blocks/clinical-tip-sheets/sleeping-problems_final_6april2020.pdf	Fact sheet	Report	To assess and manage sleep problems among children with FASD	Australia			X	Health professionals			X				1. Overview of sleep problems among children with FASD 2. Assessment of sleep problems among children with FASD 3. Management strategies for sleep problems among children with FASD - Sleep Hygiene - Sensory considerations and the sleep environment - Regulating circadian rhythm - Medication			X	Evidence base for the resource is listed at the bottom of the factsheet, including a list of references.
Kippin N, Elliott E, Thorne J. Information on Fetal Alcohol Spectrum Disorder (FASD) for all Australians—Factsheet for health professionals 3: Social communication problems among children with FASD. FASD Hub Australia, 2020 [cited 2023]. Available from: https://www.fasdhub.org.au/siteassets/blocks/clinical-tip-sheets/social-communication-problems_final_6april2020.pdf	Fact sheet	Report	To assess and manage social communication problems among children with FASD	Australia			X	Health professionals			X				1. Overview of social communication problems among children with FASD 2. Assessment of social communication problems among children with FASD 3. Interventions for social communication problems among children with FASD - manualised-social skills program - role play, social problem solving using a simple visual checklist, modelling, and language therapy - arts-based theatre skills training program			X	Evidence base for the resource is listed at the bottom of the factsheet, including a list of references.
Green HL, Diaz-Gonzalez de Ferris ME, Vasquez E, et al. Long-lasting care for the child exposed to alcohol in utero. Contemp Pediatr 2001;18(11):72.	Fact sheet	Journal Article	To provide health professionals with guidance on the identification, diagnosis and referral/management of individuals affected by FASD	United States			X	Health professionals	X	X	X				Referral/management - Table 3 of the resource includes anticipatory guidance for children with prenatal alcohol exposure, with specific guidance for the following age groups: - Infancy: - Provide hearing and vision screening; - offer nutritional support (high-calorie formula if necessary); - counsel on establishing routine sleep patterns; - discuss structured home; - screen for developmental dela…		X	X	The resource is based on expert clinical judgment and supported by research, where appropriate.
Huggins JE, Grant T, O'Malley K, et al. Suicide attempts among adults with fetal alcohol spectrum disorders: Clinical considerations. Mental Health Aspects of Developmental Disabilities 2008;11(2):33-41.	Fact sheet	Journal Article	To describe the clinical profiles as well as risk and protective factors of suicide attempters with FASD, as well as describe ways that clinicians can reduce risk among individuals with FASD by modifying standard suicide assessment and intervention protocols to accommodate the person's deficits.	United States			X	Health professionals working with individuals who have FASD			X				Referral/management - This resource describes the clinical profiles of eleven individuals with FASD and differentiates six who attempted suicide from five who did not, including risk and protective factors. - Table 1 compares the Surgeon General's suicide risk factors and the clinical characteristics of FASD across several domains: a. biopsychosocial: 1. mental disorders (particularly mood disord…		X	X	The resource is based on expert clinical judgment and supported by research, where appropriate.
Nash A, Davies L. Fetal Alcohol Spectrum Disorders: What Pediatric Providers Need to Know. J Pediatr Health Care 2017;31(5):594-606. doi:10.1016/j.pedhc.2017.04.002	Fact sheet	Journal Article	To report what is known about the prevalence of FASD to detail the spectrum of problems experienced by affected individuals and to suggest specific strategies for preventing, identifying, and managing FASDs in clinical practice.	United States			X	General practitioners and paediatricians	X	X	X			X	Management - Medical Home Management: assess the child for comorbid conditions and secondary disabilities - Many variables can compound an individual's presentation, with possible variables including: a. PAE severity and timing b. maternal health c. birth complications d. exposure to poor parenting or role models, and e. the child's experience(s) of abuse, neglect, trauma, toxic stress, or other …		X	X	The evidence base includes published scientific literature that is cited throughout the resources.
NOFASD Australia. Clinical Psychologists and FASD. [Internet]. NOFASD Australia, n.d.a [cited 2023]. Available from: https://www.nofasd.org.au/ndis/for-everyone/	Fact sheet	Report	To provide an overview of the role of clinical psychologists in treating individuals with FASD	Australia			X	Clinical Psychologists			X				Management/interventions - clinical psychologists can support individuals on the National Disability Insurance Scheme (NDIS) to improve their social and emotional well-being. This support may include: - developing an individual's skills in a range of areas, such as helping them understand and manage their emotions, developing their social skills (including making and keeping friends), improving t…	X			N/A
NOFASD Australia. Occupational Therapists (OTs) and FASD. [Internet]. NOFASD Australia, n.d.b [cited 2023]. Available from: https://www.nofasd.org.au/ndis/for-everyone/	Fact sheet	Report	To provide an overview of the role of occupational therapists in treating individuals with FASD	Australia			X	Occupational Therapists			X				Management/interventions - This factsheet presents the OT's role in treating and managing a person with FASD. It also provides difficulties often faced by people with FASD, which OTs can assist with, and the methods they can use to target particular issues. - Overview of assessments and interventions provided by OTs: - look at all the requirements of a task and break it into small steps; - invest…	X			N/A
NOFASD Australia. Speech Pathologists and FASD. [Internet]. NOFASD Australia, n.d.c [cited 2023]. Available from: https://www.nofasd.org.au/ndis/for-everyone/	Fact sheet	Report	To provide an overview of the role of speech therapists in treating individuals with FASD	Australia			X	Speech Pathologists or Speech Therapists			X				Management/interventions - The factsheet presents speech therapists' role in managing individuals with FASD, including practical strategies and interventions. - A speech pathologist will: - investigate areas of strength and difficulty related to an individual's skills in verbal and non-verbal communication, social communication, reading, writing, spelling and swallowing; - conduct speech patholog…	X			N/A
Rutman D. Becoming FASD Informed: Strengthening Practice and Programs Working with Women with FASD. Subst Abuse. 2016;10(Suppl 1):13-20. doi: 10.4137/SART.S34543	Fact sheet	Journal Article	To provide a conceptualisation of the critical components of an FASD-informed approach to support the needs of women, adults, and young people who may have FASD, as well as to provide examples of FASD-informed adaptations to practice, programming, the physical environment, policies, and systems	Canada		X	X	Health and social support professionals			X				Management/interventions - Principles of an FASD-informed approach include three components: - awareness of FASD, - making person-centred accommodations, - being strengths-based. - Service providers can make FASD-informed accommodations in practice, programming, and physical environments 1. Practice-related FASD-informed accommodations include: - Using a nonjudgmental, non-stigmatising approach; …			X	This discussion is grounded in the author's previous research identifying the support needs and promising approaches in working with women, young adults, and adults living with FASD.

## Sheet: S8. Guideline appraisal
Resource reference	Domain 1: Scope and Purpose				Domain 2: Stakeholder Involvement				Domain 3: Rigour of Development									Domain 4: Clarity of Presentation				Domain 5a: Applicability—Australian context					Domain 5b: Applicability—First Nations Australians					Domain 6: Editorial Independence			Resource overall quality score
	Item 1. Overall objective(s) of the resource is (are) specifically described	Item 2. Health question(s) covered by the resource is (are) specifically described	Item 3. The population (patients, public, etc.) to whom the resource is meant to apply is specifically described	Overall domian score	Item 4. The resource development group includes individuals from all relevant professional groups	Item 5. The views and preferences of the target population (patients, public, etc.) have been sought	Item 6. The target users of the resource are clearly defined	Overall domain score	Item 7. Systematic methods were used to search for evidence	Item 8. Criteria for selecting the evidence are clearly described	Item 9. Strengths and limitations of the body of evidence are clearly described	Item 10. Methods for formulating recommendations are clearly described	Item 11. Health benefits, side effects, and risks have been considered in formulating the recommendations	Item 12. There is an explicit link between the recommendations and the supporting evidence	Item 13. The resource has been externally reviewed by experts prior to its publication	Item 14. A procedure for updating the resource is provided	Overall domain score	Item 15. Recommendations are specific and unambiguous	Item 16. Different options for management of the condition or health issue are clearly presented	Item 17. Key recommendations are easily identifiable	Overall domain score	Item 18a Describes facilitators and barriers to its application	Item 19a Provides advice and/or tools on how the recommendations can be put into practice	Item 20a Potential resource implications of applying the recommendations have been considered	Item 21a Presents monitoring and/or auditing criteria	Overall domain score	Item 18b Describes facilitators and barriers to its application for First Nations Australians	Item 19b Provides advice and/or tools on how the recommendations can be put into practice for First Nations Australians	Item 20b Potential resource implications of applying the recommendations have been considered for First Nations Australians	Item 21b Presents monitoring and/or auditing criteria for First Nations Australians	Overall domain score	Item 22. Views of the funding body have not influenced the content of the resource	Item 23. Competing interests of resource development group members have been recorded and addressed	Overall domain score
Adebiyi BO, Mukumbang FC, Anna-Marie Beytell. A guideline for the prevention and management of Fetal Alcohol Spectrum Disorder in South Africa. BMC Health Services Research 2019;19:1-13. doi: 10.1186/s12913-019-4677-x	7	7	6	94.4444	6	2	4	50	5	1	1	7	2	2	7	1	37.5	3	4	7	61.1111	1	4	2	1	16.6667	1	1	1	1	0	7	7	100	51.4493
Bertrand J, Floyd RL, Weber MK, et al. Fetal Alcohol Syndrome: Guidelines for Referral and Diagnosis. [Internet]. Atlanta: Centers for Disease Control and Prevention, 2004 [cited 2023]. Available from: www.cdc.gov/ncbddd/fasd/documents/FAS_guidelines_accessible-P.pdf	7	7	6	94.4444	7	7	6	94.4444	6	7	5	7	7	7	7	1	81.25	5	5	5	66.6667	5	6	4	4	62.5	1	1	1	1	0	1	1	0	72.4638
Bertrand J, Floyd LL, Weber MK, et al. Guidelines for identifying and referring persons with fetal alcohol syndrome. MMWR 2005;54(RR-11):1-14.	7	7	4	83.3333	7	7	4	83.3333	3	1	1	4	5	4	1	1	22.9167	5	3	6	61.1111	4	4	3	3	41.6667	1	1	1	1	0	7	7	100	53.6232
National Aboriginal Community Controlled Health Organisation and The Royal Australian College of General Practitioners. National guide to a preventive health assessment for Aboriginal and Torres Strait Islander people. 3rd edn. [Internet]. Melbourne: Royal Australian College of General Practitioners, 2018 [cited 2023]. Available from: www.racgp.org.au/FSDEDEV/media/documents/Clinical%20Resources/…	7	7	6	94.4444	7	6	6	88.8889	7	7	7	7	6	7	7	1	83.3333	6	5	6	77.7778	6	4	4	1	45.8333	6	4	4	1	41.6667	7	7	100	79.7101
Lim YH, Watkins R, Jones H, Finlay-Jones A. Report on Screening for Fetal Alcohol Spectrum Disorder (FASD) in Western Australia: Policy and Practice Recommendations. [Internet]. Western Australian Department of Health, 2021 [cited 2023]. Available from: www.health.wa.gov.au/~/media/Corp/Documents/Health-for/Child-and-Health-Youth-Network/Screening-for-FASD-in-Western-Australia-Policy-Report.PDF	7	7	7	100	7	1	6	61.1111	7	7	7	7	7	7	5	1	83.3333	7	6	7	94.4444	6	7	5	3	70.8333	5	7	5	1	58.3333	7	7	100	83.3333
National FASD. Roundtable Discussion on the Forthcoming Nice Quality Standard on FASD: Side Event Following the Greater Manchester Alcohol Exposed Pregnancies Launch 17 May 2019 - 3:00-4:30 pm. [Internet]. National FASD, 2019 [cited 2023]. Available from: https://nationalfasd.org.uk/documents/20190517_%20Manchester_NICEQualityStandardFASD_Side%20Event%20Report.pdf	4	6	7	77.7778	7	4	7	83.3333	7	7	3	6	5	6	6	7	81.25	7	5	7	88.8889	2	7	1	7	54.1667	1	1	1	1	0	7	7	100	78.9855
Scottish Intercollegiate Guidelines Network. Children and young people exposed prenatally to alcohol: A national clinical guideline. [Internet]. Scotland: Scottish Intercollegiate Guidelines Network, 2019 [cited 2023]. Available from: www.sign.ac.uk/media/1092/sign156.pdf	6	7	6	88.8889	7	6	7	94.4444	6	6	5	6	4	7	4	7	77.0833	7	3	7	77.7778	4	5	7	7	79.1667	1	1	1	1	0	7	7	100	83.3333
Substance Abuse and Mental Health Services Administration. Addressing Fetal Alcohol Spectrum Disorders (FASD). Treatment Improvement Protocol (TIP) Series 58. HHS Publication No. (SMA) 13-4803. Rockville, United States of America: Substance Abuse and Mental Health Services Administration, 2014 [cited 2023]. Available from: https://store.samhsa.gov/sites/default/files/d7/priv/sma13-4803.pdf	7	7	6	94.4444	7	1	6	61.1111	3	3	4	6	7	7	7	7	75	5	6	6	77.7778	6	7	7	5	87.5	1	1	1	1	0	5	4	58.3333	76.8116
Young S, Absoud M, Blackburn C, et al. Guidelines for identification and treatment of individuals with attention deficit/hyperactivity disorder and associated fetal alcohol spectrum disorders based upon expert consensus. BMC Psychiatry 2016;16. doi: 10.1186/s12888-016-1027-y	7	6	7	94.4444	7	1	6	61.1111	6	4	2	3	5	3	7	1	47.9167	5	6	5	72.2222	4	5	4	4	54.1667	1	1	1	1	0	7	7	100	64.4928

## Sheet: S9. Guide & Factsheet appraisal
Resource reference	Type of resource	Item 1: Evidence base	Item 2: Clinical impact	Item 3: Generalisability to health professionals working with FASD	Item 4a: Applicability to patient populations—Australian context	Item 4b: Applicability to patient populations—First Nations Australians	Item 5: Availability	Item 6: Timing and updates/review (currency)	Item 7: Ease of Use	Item 8: Credibility
American Academy of Pediatrics. Case Management for Fetal Alcohol Spectrum Disorders [Internet]. American Academy of Pediatrics; 2022 [cited 2023]. Available from: www.aap.org/en/patient-care/fetal-alcohol-spectrum-disorders/case-management-for-fetal-alcohol-spectrum-disorders/	Guide	C	C	A	B	B	A	A	A	A
Bartlett D, Davis A. Recognizing fetal alcohol syndrome in the nursery. J Obstet Gynecol Neonatal Nurs 1980;9(4):223–5. doi: 10.1111/j.1552-6909.1980.tb02782.x	Guide	C	B	A	B	B	B	D	A	B
British Medical Association. Alcohol and pregnancy: Preventing and managing fetal alcohol spectrum disorders. [Internet]. British Medical Association, 2007 (updated February 2016) [cited 2023]. Available from: www.bma.org.uk/media/2082/fetal-alcohol-spectrum-disorders-report-feb2016.pdf	Guide	B	B	A	B	B	A	A	A	A
Brown J, Trnka A, Harr D, et al. Fetal alcohol spectrum disorder (FASD): A beginner’s guide for mental health professionals. J Clin Neurosci 2018;2(1):13–9.	Guide	B	B	A	B	B	A	A	A	B
Chudley AE, Longstaffe SE. Fetal alcohol syndrome and fetal alcohol spectrum disorder. In: Chudley AE, Allanson JE. Management of Genetic Syndromes. 3rd edition. New Jersey, United States of America: John Wiley & Sons Inc. 2010. p. 363-80.	Guide	B	B	A	B	B	A	C	A	A
Dudley A, Fitzpatrick J, Walker R. Pilbara Model of Care: Health System. [Internet]. 2016 [cited 2023]. Available from: https://alcoholpregnancy.telethonkids.org.au/siteassets/media-images---alcohol-preg-fasd/research-projects/pilbara-model-of-care-diagrams_-final_nov_16.pdf	Guide	D	B	A	A	A	A	B	A	B
FASD Hub Australia. Language Guide. [Internet]. FASD Hub Australia, 2019 [cited by 2023]. Available from: www.fasdhub.org.au/fasd-information/resources/language-guide/	Guide	B	B	A	A	B	A	A	A	A
United States Department of Health and Human Services, Centers for Disease Control and Prevention. FASD Competency-Based Curriculum Development Guide for Medical and Allied Health Education and Practice. [Internet]. United States Department of Health and Human Services, Centers for Disease Control and Prevention, 2009 [cited 2023]. Available from: www.cdc.gov/ncbddd/fasd/curriculum/fasdguide_web.…	Guide	B	B	A	B	B	A	B	A	A
Fleming MF. Identification and Care of Fetal Alcohol-exposed Children: A Guide for Primary-care Providers. Rockville, United States of America: National Institute of Alcohol Abuse and Alcoholism and Office of Research on Minority Health, National Institute of Health; 1999.	Guide	B	B	A	B	B	A	D	A	A
Foundation for Alcohol Research and Education. Fetal Alcohol Spectrum Disorder: a guide for health professionals. [Internet]. Foundation for Alcohol Research and Education, n.d. [cited 2023]. Available from: https://everymomentmatters.org.au/wp-content/uploads/EMM_Fact_Sheet_Prenatal_alcohol_exposure_and_FASD.pdf	Guide	B	C	A	A	A	A	D	A	A
Gray R, Mukherjee R. A psychiatrist's guide to foetal alcohol spectrum disorders in mothers who drank heavily during pregnancy. Advances in Mental Health and Learning Disabilities 2007;1(3):19-26. doi: 10.1108/17530180200700027	Guide	B	C	A	B	B	A	C	D	A
Hagan JF Jr, Balachova T, Bertrand J, et al. Neurobehavioral Disorder Associated With Prenatal Alcohol Exposure. Pediatrics 2016;138(4):e20151553. doi:10.1542/peds.2015-1553	Guide	B	C	A	B	B	A	B	A	A
Hanlon-Dearman A, Green CR, Andrew G, et al. Anticipatory guidance for children and adolescents with Fetal Alcohol Spectrum Disorder (FASD): practice points for primary health care providers. J Popul Ther Clin Pharmacol 2015;22(1):e27–e56.	Guide	B	B	A	A	B	A	B	A	A
Burd L. FASD: diagnosis informed care. [Internet]. Grand Forks, United States of America: North Dakota Fetal Alcohol Syndrome Center, University of North Dakota, 2013 [cited 2023]. Available from: https://med.und.edu/research/fetal-alcohol-syndrome-center/_files/fasd-diagnosis-informed-care.pdf	Guide	B	C	A	B	B	A	B	A	A
Canada Northwest FASD Partnership. Language Guide: Promoting dignity for those impacted by FASD. [Internet]. Canada Northwest FASD Partnership, 2016 [cited 2023]. Available from: https://canfasd.ca/wp-content/uploads/2018/01/LAEO-Language-Guide.pdf	Guide	D	B	A	B	B	A	A	A	B
Martyniuk A, Melrose S. Understanding and Supporting Adults with Fetal Alcohol Spectrum Disorder - Strategies for Health Professionals: an Opinion Piece. Internet J Allied Health Sci Pract 2018;16(3). doi: 10.46743/1540-580X/2018.1765	Guide	C	C	A	B	B	A	A	A	A
Ozsarfati J, Koren G. Medications used in the treatment of disruptive behavior in children with FASD—a guide. J Popul Ther Clin Pharmacol 2015;22(1):e59-67.	Guide	B	B	A	B	B	A	B	A	B
Peadon E, Elliott EJ. Distinguishing between attention-deficit hyperactivity and fetal alcohol spectrum disorders in children: clinical guidelines. Neuropsychiatr Dis Treat 2010;6(1):509-15. doi: 10.2147/NDT.S7256	Guide	B	B	A	A	A	A	B	A	A
Seashell, NOFASD UK. FASD: Preferred UK Language Guide. [Internet]. Seashell, NOFASD UK, 2020 [cited 2023]. Available from: https://nationalfasd.org.uk/wp-content/uploads/2020/11/Seashell_NationalFASD_FASDLanguageGuide.pdf	Guide	B	B	A	B	B	A	A	A	A
Sokol RJ, Clarren SK. Guidelines for use of terminology describing the impact of prenatal alcohol on the offspring. Alcohol Clin Exp Res. 1989;13(4):597-8. doi: 10.1111/j.1530-0277.1989.tb00384.x	Guide	B	D	A	B	B	A	D	A	B
Todorow M, Paris K, Fantus E. Ethical considerations when communicating a diagnosis of a fetal alcohol spectrum disorder to a child. J Popul Ther Clin Pharmacol. 2012;19(3):e361-8.	Guide	B	C	A	B	B	A	C	A	A
Wilton G, Plane MB. The Family Empowerment Network: a service model to address the needs of children and families affected by Fetal Alcohol Spectrum Disorders. Pediatr Nurs. 2006;32(4):299-306.	Guide	B	C	A	B	B	A	D	A	B
Cannon L, Rice L, Elliott E, et al. Information on Fetal Alcohol Spectrum Disorder (FASD) for all Australians—Factsheet for health professionals 1: Eating problems among children with FASD. FASD Hub Australia, 2020a [cited 2023]. Available from: https://www.fasdhub.org.au/siteassets/blocks/clinical-tip-sheets/eating-problems_final_6april2020.pdf	Fact sheet	B	C	A	A	A	A	A	A	B
Cannon L, Rice L, Elliott E, et al. Information on Fetal Alcohol Spectrum Disorder (FASD) for all Australians—Factsheet for health professionals 2: Sleep problems among children with FASD. FASD Hub Australia, 2020b [cited 2023]. Available from: https://www.fasdhub.org.au/siteassets/blocks/clinical-tip-sheets/sleeping-problems_final_6april2020.pdf	Fact sheet	B	C	A	A	A	A	A	A	B
Kippin N, Elliott E, Thorne J. Information on Fetal Alcohol Spectrum Disorder (FASD) for all Australians—Factsheet for health professionals 3: Social communication problems among children with FASD. FASD Hub Australia, 2020 [cited 2023]. Available from: https://www.fasdhub.org.au/siteassets/blocks/clinical-tip-sheets/social-communication-problems_final_6april2020.pdf	Fact sheet	B	C	A	A	A	A	A	A	B
Green HL, Diaz-Gonzalez de Ferris ME, Vasquez E, et al. Long-lasting care for the child exposed to alcohol in utero. Contemp Pediatr 2001;18(11):72.	Fact sheet	B	C	A	B	B	B	D	D	A
Huggins JE, Grant T, O'Malley K, et al. Suicide attempts among adults with fetal alcohol spectrum disorders: Clinical considerations. Mental Health Aspects of Developmental Disabilities 2008;11(2):33-41.	Fact sheet	B	C	A	B	B	A	C	D	A
Nash A, Davies L. Fetal Alcohol Spectrum Disorders: What Pediatric Providers Need to Know. J Pediatr Health Care 2017;31(5):594-606. doi:10.1016/j.pedhc.2017.04.002	Fact sheet	B	C	A	B	B	A	B	C	B
NOFASD Australia. Clinical Psychologists and FASD. [Internet]. NOFASD Australia, n.d.a [cited 2023]. Available from: https://www.nofasd.org.au/ndis/for-everyone/	Fact sheet	D	C	A	A	B	A	A	A	B
NOFASD Australia. Occupational Therapists (OTs) and FASD. [Internet]. NOFASD Australia, n.d.b [cited 2023]. Available from: https://www.nofasd.org.au/ndis/for-everyone/	Fact sheet	D	C	A	A	B	A	A	A	A
NOFASD Australia. Speech Pathologists and FASD. [Internet]. NOFASD Australia, n.d.c [cited 2023]. Available from: https://www.nofasd.org.au/ndis/for-everyone/	Fact sheet	D	C	A	A	B	A	A	A	A
Rutman D. Becoming FASD Informed: Strengthening Practice and Programs Working with Women with FASD. Subst Abuse. 2016;10(Suppl 1):13-20. doi: 10.4137/SART.S34543	Fact sheet	B	C	A	B	B	A	B	A	A
